# Supplementary material for: Synthesis and Characterization of High-Purity, High-Entropy Diboride Ceramic Powders by a Liquid Phase Method
Source: Materials (Basel). 2023 Nov 29;16(23):7431. doi: 10.3390/ma16237431 (PMC10707663; doi:10.3390/ma16237431)
Supplement: Supplementary file 1 [file materials-16-07431-s001.zip]

Archive with 1 entries (1 files):
- materials-2709511-supplementary.pdf
